# Supplementary material for: Capturing the True Cost of Breast Cancer Treatment: Molecular Subtype and Stage-Specific per-Case Activity-Based Costing
Source: Curr Oncol. 2023 Aug 26;30(9):7860–73. doi: 10.3390/curroncol30090571 (PMC10527628; doi:10.3390/curroncol30090571)
Supplement: Supplementary file 1 [file curroncol-30-00571-s001.zip]

Archive with 1 entries (1 files):
- curroncol-2539654-supplementary.xlsx
