# Supplementary material for: Capturing the True Cost of Breast Cancer Treatment: Molecular Subtype and Stage-Specific per-Case Activity-Based Costing
Source: Curr Oncol. 2023 Aug 26;30(9):7860–73. doi: 10.3390/curroncol30090571 (PMC10527628; doi:10.3390/curroncol30090571)
Supplement: Supplementary file 1 [file curroncol-30-00571-s001.zip › curroncol-2539654-supplementary.xlsx]

## Sheet: DCIS
	DCIS
	duration/number	% receiving	cost	tot
Diagnostic Imaging
subtotal				0
Total Diagnostic Imaging				0
Pathology
pathology blocks	36		48.24	1736.64
Molecular Testing (ER/PR/HER2)	1		76.22	76.22
HER2 Fish	n/a
Genomic Testing-Oncotype Dx	1	0	4200	0
subtotal
Total Pathology				1812.86
Surgery
Consultation General Surgery	1		163.2	163.2
Consultation Plastic Surgery	1	0.25	163.2	40.8
Consultation subtotal				204
Lumpectomy
QBP	1	1	5066	5066
Surgeon billing	1	1	350	350
with SLNB	1	0.2	680.45	136.09
with ALND	1	0	738.75	0
Anasthesia billing	1	1	232.35	232.35
follow up visit	1	1	47.3	47.3
subtotal lumpectomy				5831.74
Margin revision	1	0.15	419.65	62.9475
proportion lumpectomy costs		0.75		4436.75
Mastectomy
QBP	1	1	5066	5066
Surgeon billing	1	1	330	330
with SLNB	1	0.2	680.45	136.09
with ALND	1	0	685	0
Homecare referral fee	1	1	31.75	31.75
Anasthesia billing	1	1	325.29	325.29
follow up visit	1	1	47.3	47.3
subtotal mastectomy				5936.43
bilateral mastectomy cost		0.0625	6591.72	411.983
completion mastectomy costs		0.0825	870.43	71.8105
proportion mastectomy costs		0.1625	5936.43	964.67
sum mastectomy				1448.46
Mastectomy(uni) and recon(autologous)
QBP	1	1	5869	5869
Surgeon (plastics and general) billing	1	1	1502.1	1502.1
with SLNB	1	0.2	1832.55	366.51
with ALND	1	0	1857.1	0
Homecare referral fee	1	1	31.75	31.75
Anasthesia billing	1	1	1440.57	1440.57
follow up visit	1	1	47.3	47.3
Subtotal Mastectomy(uni) and recon(autologous)				9257.23
proportion Mastectomy(uni) and recon(autologous)		0.0125	9257.23	115.715
Bilateral mastectomy with recon auto		0.003125	11325.3	35.3916
sum mastectomy recon auto				151.107
Mastectomy(uni) and recon(implant)
QBP	1	1	5869	5869
Surgeon (plastics and general) billing	1	1	755	755
with SLNB	1	0.2	1085.45	217.09
with ALND	1	0	1110	0
Homecare referral fee	1	1	31.75	31.75
Anasthesia billing	1	1	511.17	511.17
follow up visit	1	1	47.3	47.3
Subtotal Mastectomy(uni) and recon(implant)				7431.31
proportion Mastectomy(uni) and recon(implant) costs		0.075	7431.31	557.348
Bilateral mastectomy with reconstruction implant		0.01875	8697.48	163.078
sum mastectomy recon implant				557.348
Total Surgical Oncology				6797.67
Radiation Therapy
QBP consult	1		176	176
MD consultation	1		158.05	158.05
Consultation				334.05
Lumpectomy
15#
QBP RT protocol	1	0.5	2677	1338.5
Radiation planning/dosimetry MD	1	0.5	811.5	405.75
treatment review MD	3	0.5	37.55	56.325
follow up visit MD	2	0.5	61.7	61.7
QBP machine/infrastructure	15	0.5	85.24	639.3
5#
QBP RT protocol	1	0.5	1627	813.5
Radiation planning/dosimetry MD	1	0.5	811.5	405.75
treatment review MD	1	0.5	37.55	18.775
follow up visit	2	0.5	61.7	61.7
QBP machine/infrastructure	5	0.5	85.24	213.1
subtotal				4014.4
Subtotal Lumpectomy	1	0.834	4014.4	3348.01
Mastectomy- no rads, unless nodes	1	0.25	0	0
Total Radiation Therapy				3682.06
Systemic Therapy
Consult fees and QBP support
QBP Consultation and follow-up visits (consult fee each time line of chemo started)	1		220.57	220.57
QBP Psychosocial oncology	1		304	304
monthly MD fee for IV chemo or hormonal therapy G382	60		13.95	837
QBP funding adjuvant oral endocrine therapy	6		96.92	581.52
follow up visit MD	1		79.85	79.85
Subtotal				2022.94
Chemotherapy
Subtotal				0
Hormonal therapy
tamoxifen	60	0.3	10.5	189
subtotal				189
Bisphosphonates
zoledronic acid
subtotal				0
Total Systemic Therapy				2211.94
Other costs- 2 year use
Inpatient
ER visits
Home care
Total other costs				0
TOTAL				14504.5

## Sheet: HR+
	Stage I				Stage II				Stage III				Stage IV
	duration/number	% receiving	cost	tot	duration/number	% receiving	cost	tot	duration/number	% receiving	cost	tot	duration/number	% receiving	cost	tot
Diagnostic Imaging
Initial Staging (w/u after biospy only)
Breast MRI	1	0.3	425.83	127.749	1	0.3	425.83	127.749	1	0.3	425.83	127.749
Additional biopsy- US	1	0.042	84.15	3.5343	1	0.042	84.15	3.5343	1	0.042	84.15	3.5343	1	0.1	84.15	84.15
Additional biopsy-MRI	1	0.018	2085	37.53	1	0.018	2085	37.53	1	0.018	2085	37.53
PET/CT									1		255.2	255.2	1	0.5	255.2	255.2
Bone Scan													1		153.4	153.4
CT Chest/abdomen/pelvis													1		270.85	270.85
subtotal				168.813				168.813				424.013				763.6
Restaging scans:
Xray													21.3333		32.6	695.467
CT Chest/abdomen/pelvis													17.6667		270.85	4785.02
Bone Scan													5		153.4	767
CT brain													2		75.85	151.7
MRI brain													2		73.35	146.7
subtotal				0				0				0				5850.42
Total Diagnostic Imaging				168.813				168.813				424.013				6614.02
Pathology
av # pathology blocks	17	1	48.24	820.08	17	1	48.24	820.08	39	1	48.24	1881.36	36	1	48.24	1736.64
Molecular Testing (ER/PR/HER2)	3	1.06	76.22	242.38	3	1.06	76.22	242.38	3	1.06	76.22	242.38	3	1.1	76.22	251.526
HER2 Fish	1	0.2	639.35	127.87	1	0.2	639.35	127.87	1	0.2	639.35	127.87	1	0.2	639.35	127.87
ki67				0	1	0.1	52.92	5.292	1	1	52.92	52.92
Genomic Testing-Oncotype Dx	1	0.5	5845	2922.5	1	0.78	5845	4559.1
subtotal
Total Pathology				4112.83				5754.72				2304.53				2116.04
Surgery
Consultation General Surgery	1		163.2	163.2	1		163.2	163.2	1		163.2	163.2	1		163.2	163.2
Consultation Plastic Surgery	1	0.2	163.2	32.64	1		163.2	163.2	1	1	163.2	163.2
Consultation subtotal				195.84				326.4				326.4				163.2
Lumpectomy
QBP	1	1	5066	5066	1	1	5066	5066	1	1	5066	5066		1	5066	5066
Surgeon billing	1	1	350	350	1	1	350	350	1	1	350	350		1	305	305
with SLNB	1	0.85	680.45	578.383	1	0.85	680.45	578.383	1	0.35	680.45	238.157		0.05	680.45	34.0225
with ALND	1	0.15	738.75	110.812	1	0.15	738.75	110.812	1	0.65	738.75	480.188		0.4	738.75	295.5
Anasthesia billing	1	1	232.35	232.35	1	1	232.35	232.35	1	1	232.35	232.35		1	232.35	232.35
follow up visit	1	1	47.3	47.3	1	1	47.3	47.3	1	1	47.3	47.3		1	47.3	47.3
subtotal lumpectomy				6384.85				6384.85				6414				5980.17
Margin revision	1	0.15	419.65	62.9475	1	0.15	419.65	62.9475	1	0.15	419.65	62.9475
proportion lumpectomy costs		0.7		4532.34		0.7		4532.34		0.4	6414	2628.55		0.1	5980.17	598.017
Mastectomy
QBP	1	1	5066	5066	1	1	5066	5066	1	1	5066	5066		1	5066	5066
Surgeon billing	1	1	330	330	1	1	330	330	1	1	350	350		1	330	330
with SLNB	1	0.85	680.45	578.383	1	0.85	680.45	578.383	1	0.35	680.45	238.157		0.05	680.45	34.0225
with ALND	1	0.15	685	102.75	1	0.15	685	102.75	1	0.65	685	445.25		0.4	685	274
Homecare referral fee	1	1	31.75	31.75	1	1	31.75	31.75	1	1	31.75	31.75		1	31.75	31.75
Anasthesia billing	1	1	325.29	325.29	1	1	325.29	325.29	1	1	1440.57	1440.57		1	325.29	325.29
follow up visit	1	1	47.3	47.3	1	1	47.3	47.3	1	1	47.3	47.3		1	47.3	47.3
subtotal mastectomy				6481.47				6481.47				7619.03				6108.36
bilateral mastectomy cost		0.075	7136.76	535.257		0.075	7136.76	535.257		0.15	9409.6	1411.44		0.1	6763.65	676.365
completion mastectomy costs		0.077	1415.47	108.991		0.077	1415.47	108.991		0.044	2553.03	112.333
proportion mastectomy costs		0.195	6481.47	1263.89		0.195	6481.47	1263.89		0.39	7619.03	2971.42
sum mastectomy				1908.14				1908.14				4495.19				676.365
Mastectomy(uni) and recon(autologous)
QBP	1	1	5869	5869	1	1	5869	5869	1	1	5869	5869
Surgeon (plastics and general) billing	1	1	1502.1	1502.1	1	1	1502.1	1502.1	1	1	1502.1	1502.1
with SLNB	1	0.85	1832.55	1557.67	1	0.85	1832.55	1557.67	1	0.35	1832.55	641.392
with ALND	1	0.15	1857.1	278.565	1	0.15	1857.1	278.565	1	0.65	1857.1	1207.12
Homecare referral fee	1	1	31.75	31.75	1	1	31.75	31.75	1	1	31.75	31.75
Anasthesia billing	1	1	1440.57	1440.57	1	1	1440.57	1440.57	1	1	1440.57	1440.57
follow up visit	1	1	47.3	47.3	1	1	47.3	47.3	1	1	47.3	47.3
Subtotal Mastectomy(uni) and recon(autologous)				10727				10727				10739.2
proportion Mastectomy(uni) and recon(autologous)		0.015	10727	160.904		0.015	10727	160.904		0.03	10739.2	322.177
Bilateral mastectomy with recon auto		0.00375	12795	47.9813		0.00375	12795	47.9813		0.0075		0
sum mastectomy recon auto				208.886				208.886				322.177
Mastectomy(uni) and recon(implant)
QBP	1	1	5869	5869	1	1	5869	5869	1	1	5869	5869
Surgeon (plastics and general) billing	1	1	755	755	1	1	755	755	1	1	755	755
with SLNB	1	0.85	1085.45	922.633	1	0.85	1085.45	922.633	1	0.35	1085.45	379.907
with ALND	1	0.15	1110	166.5	1	0.15	1110	166.5	1	0.65	1110	721.5
Homecare referral fee	1	1	31.75	31.75	1	1	31.75	31.75	1	1	31.75	31.75
Anasthesia billing	1	1	511.17	511.17	1	1	511.17	511.17	1	1	1440.57	1440.57
follow up visit	1	1	47.3	47.3	1	1	47.3	47.3	1	1	47.3	47.3
Subtotal Mastectomy(uni) and recon(implant)				8303.35				8303.35				9245.03
proportion Mastectomy(uni) and recon(implant) costs		0.09	8303.35	747.302		0.09	8303.35	747.302		0.18	9245.03	1664.1
Bilateral mastectomy with reconstruction implant		0.0225	9569.52	215.314		0.0225	9569.52	215.314		0.045	11440.6	514.827
sum mastectomy recon implant				962.616				962.616				1664.1
Total Surgical Oncology				7807.82				7938.38				9436.42				1437.58
Radiation Therapy
QBP consult	1		176	176	1		176	176	1		176	176	1	0.5	176	88
MD consultation	1		158.05	158.05	1		158.05	158.05	1		158.05	158.05	1	0.5	158.05	79.025
QBP active pt not on treatment									1		64	64
Consultation				334.05				334.05				398.05				167.025
Lumpectomy
15#
QBP RT protocol	1	0.5	2677	1338.5
Radiation planning/dosimetry MD	1	0.5	811.5	405.75
treatment review MD	3	0.5	37.55	56.325
follow up visit MD	2	0.5	61.7	61.7
QBP machine/infrastructure	15	0.5	85.24	639.3
5#
QBP RT protocol	1	0.5	1627	813.5
Radiation planning/dosimetry MD	1	0.5	811.5	405.75
treatment review MD	1	0.5	37.55	18.775
follow up visit	2	0.5	61.7	61.7
QBP machine/infrastructure	5	0.5	85.24	213.1
15# + regional nodes
QBP RT protocol					1	1	2677	2677
Radiation planning/dosimetry					1	1	811.5	811.5
treatment review					3	1	37.55	112.65
follow up visit					2	1	61.7	123.4
QBP machine/infrastructure					15	1	85.24	1278.6
subtotal				4014.4				5003.15
Subtotal Lumpectomy	1	0.834	4014.4	3348.01	1	0.835	5003.15	4177.63
Mastectomy
15# + regional nodes
QBP RT protocol					1	1	2677	2677	1	1	2677	2677
Radiation planning/dosimetry					1	1	811.5	811.5	1	1	811.5	811.5
treatment review					3	1	37.55	112.65	3	1	37.55	112.65
follow up visit					2	1	61.7	123.4	2	1	61.7	123.4
QBP machine/infrastructure					15	1	85.24	1278.6	15	1	85.24	1278.6
subtotal								5003.15				5003.15
Subtotal Mastectomy	1	0.166	0	0	1	0.165	5003.15	825.52	1	0.917	5003.15	4587.89
Palliative
QBP RT protocol band 1													1	0.412	1627	670.324
QBP RT protocol band 2													1	0.065	2677	174.005
Radiation planning/dosimetry													1	0.5	811.5	405.75
treatment review													1	0.5	37.55	18.775
follow up visit													2	0.5	61.7	61.7
QBP machine/infrastructure													5	0.5	85.24	213.1
subtotal																1543.65
Total Radiation Therapy				3682.06				5337.2				4985.94				1710.68
Systemic Therapy	stage 1				stage 2				stage 3				survival	53
Consult fees and QBP support
QBP Consultation/reconsult (each line of chemo)	1		220.57	220.57	1		220.57	220.57	1		220.57	220.57	4		220.57	882.28
QBP Psychosocial oncology	1		304	304	1		304	304	1		304	304	4		304	1216
QBP funding for adj/curvative/neoadjuvant (see chemo lines)
QBP funding adjuvant oral endocrine therapy	6		96.92	581.52	8		96.92	775.36	8		96.92	775.36
QBP funding non IV treatment (adj and pall)				0	8	0.1	206.38	1651.04	8	0.45	206.38	1651.04	10		206.38	2063.8
QBP palliative IV (for unfunded, funded included in chemo cost)													10	0.5	180.54	902.7
QBP active pt not on treatment				0	1		62.08	62.08	1		62.08	62.08	2		62.08	124.16
QBP Palliative support care (montly off chemo)				0				0				0	3		180.54	541.62
MD billing oncology initial consult	1		166.5	166.5	1		166.5	166.5	1		166.5	166.5	1		166.5	166.5
monthly MD fee for IV chemo or hormonal therapy G382	64		13.95	892.8	88		13.95	1227.6	88		13.95	1227.6	53		13.95	739.35
monthly MD fee for oral chemo G388				0				0				0	0		25.75	0
MD billing follow up visit	3	0.2	79.85	47.91	4	0.56	79.85	178.864	4		79.85	319.4	17.6667		79.85	1410.68
MD billing palliative care consult													1		144.75	144.75
MD billing palliative care followup													4		62.75	251
palliative weekly billing G512				0				0				0	52		67.75	3523
blood work on treatment	4		34.34	137.36	4		34.34	137.36	10		34.34	343.4	26.5		34.34	910.01
ECHO								0				0				0
Subtotal				2350.66				4723.37				5069.95				10777.6
Chemotherapy
Neoadjuvant/Adjuvant
TC or ddAC-T	3	0.2	537.46	322.476	4	0.5588	537.46	2149.84	4		537.46	2149.84
Metastatic
Eribulin													4		180.54	722.16
Eribulin drug cost													8		1093.12	8744.96
TDxD in HER2 low													10	0.5	9017	45085
pall chemo therapy multiple lines													10	0.7	505.61	3539.27
Subtotal				322.476				2149.84				2149.84	24			58091.4
Hormonal therapy
tamoxifen	60	0.14	10.5	88.2
Tam to AI switch- TAM	24	0.86	10.5	216.72	24	1	10.5	252	24	1	10.5	252
Tam to AI switch- AI	36	0.86	38.58	1194.44	60	1	38.58	2314.8	60	1	38.58	2314.8	25		38.58	964.5
OFS (LHRH agonist)					20	0.176	1071	3769.92	20	0.27	1071	5783.4
Adjuvant CDK 4/6					24	0.1	5908.2	14179.7	24	0.45	5908.2	63808.6
1L metastatic CDK4/6 + AI													25		5332.11	133303
2L Fulvestrant													4		582.9	2331.6
subtotal				1499.36				20516.4				72158.8	29			136599
Bisphosphonates
zoledronic acid	6	0.172	130.55	134.728	6	0.351	130.55	274.938	6	1	130.55	783.3	36	0.8	130.55	3759.84
subtotal				134.728				274.938				783.3				3759.84
Total Systemic Therapy				4307.22				27664.6				80161.9				209228
Other costs- 2 year use
Inpatient				5645.14				8862.86				13083.3				26365.1
ER visits				496.52				725.47				959.94				1324.05
Home care				1980.56				3836.99				5912.71				7897.4
Total other costs				8122.22				13425.3				19955.9				35586.6
TOTAL				28201				60289				117269				256693

## Sheet: HR+HER2+
	Stage I				Stage II				Stage III				Stage IV
	duration/number	% recceiving	cost	tot	duration/number	%recieving	cost	tot	duration/number	% receiving	cost	tot	duration/number	%receiving	cost	tot
Diagnostic Imaging
Initial Staging (w/u after biospy only)
Breast MRI	1	0.3	425.83	127.749	1	0.3	425.83	127.749	1	0.3	425.83	127.749
Additional biopsy- US	1	0.042	84.15	3.5343	1	0.042	84.15	3.5343	1	0.042	84.15	3.5343	1	0.1	84.15	84.15
Additional biopsy-MRI	1	0.018	2085	37.53	1	0.018	2085	37.53	1	0.018	2085	37.53
PET/CT									1		255.2	255.2	1	0.5	255.2	255.2
Bone Scan													1		153.4	153.4
CT Chest/abdomen/pelvis													1		270.85	270.85
subtotal				168.813				168.813				424.013				763.6
Restaging scans:
Xray													11		32.6	358.6
CT Chest/abdomen/pelvis													22		270.85	5958.7
Bone Scan													5		153.4	767
CT brain													2		75.85	151.7
MRI brain													2		73.35	146.7
subtotal				0				0				0				7024.1
Total Diagnostic Imaging				168.813				168.813				424.013				7787.7
Pathology
av number of pathology blocks	17	1	48.24	820.08	17	1	48.24	820.08	39	1	48.24	1881.36	36	1	48.24	1736.64
Molecular Testing (ER/PR/HER2)	3	1.06	76.22	242.38	3	1.06	76.22	242.38	3	1.06	76.22	242.38	3	1.1	76.22	251.526
HER2 Fish	1	0.2	639.35	127.87	1	0.2	639.35	127.87	1	0.2	639.35	127.87	1	0.2	639.35	127.87
Genomic Testing-Oncotype Dx
subtotal
Total Pathology				1190.33				1190.33				2251.61				2116.04
Surgery
Consultation General Surgery	1		163.2	163.2	1		163.2	163.2	1		163.2	163.2	1		163.2	163.2
Consultation Plastic Surgery	1	0.2	163.2	32.64	1		163.2	163.2	1	1	163.2	163.2
Consultation subtotal				195.84				326.4				326.4				163.2
Lumpectomy
QBP	1	1	5066	5066	1	1	5066	5066	1	1	5066	5066		1	5066	5066
Surgeon billing	1	1	350	350	1	1	350	350	1	1	350	350		1	305	305
with SLNB	1	0.85	680.45	578.383	1	0.85	680.45	578.383	1	0.35	680.45	238.157		0.05	680.45	34.0225
with ALND	1	0.15	738.75	110.812	1	0.15	738.75	110.812	1	0.65	738.75	480.188		0.4	738.75	295.5
Anasthesia billing	1	1	232.35	232.35	1	1	232.35	232.35	1	1	232.35	232.35		1	232.35	232.35
follow up visit	1	1	47.3	47.3	1	1	47.3	47.3	1	1	47.3	47.3		1	47.3	47.3
subtotal lumpectomy				6384.85				6384.85				6414				5980.17
Margin revision	1	0.15	419.65	62.9475	1	0.15	419.65	62.9475	1	0.15	419.65	62.9475
proportion lumpectomy costs		0.7		4532.34		0.7		4532.34		0.4	6414	2628.55		0.1	5980.17	598.017
Mastectomy
QBP	1	1	5066	5066	1	1	5066	5066	1	1	5066	5066		1	5066	5066
Surgeon billing	1	1	330	330	1	1	330	330	1	1	350	350		1	330	330
with SLNB	1	0.85	680.45	578.383	1	0.85	680.45	578.383	1	0.35	680.45	238.157		0.05	680.45	34.0225
with ALND	1	0.15	685	102.75	1	0.15	685	102.75	1	0.65	685	445.25		0.4	685	274
Homecare referral fee	1	1	31.75	31.75	1	1	31.75	31.75	1	1	31.75	31.75		1	31.75	31.75
Anasthesia billing	1	1	325.29	325.29	1	1	325.29	325.29	1	1	1440.57	1440.57		1	325.29	325.29
follow up visit	1	1	47.3	47.3	1	1	47.3	47.3	1	1	47.3	47.3		1	47.3	47.3
subtotal mastectomy				6481.47				6481.47				7619.03				6108.36
bilateral mastectomy cost		0.075	7136.76	535.257		0.075	7136.76	535.257		0.15	9409.6	1411.44		0.1	6763.65	676.365
completion mastectomy costs		0.077	1415.47	108.991		0.077	1415.47	108.991		0.044	2553.03	112.333
proportion mastectomy costs		0.195	6481.47	1263.89		0.195	6481.47	1263.89		0.39	7619.03	2971.42
sum mastectomy				1908.14				1908.14				4495.19				676.365
Mastectomy(uni) and recon(autologous)
QBP	1	1	5869	5869	1	1	5869	5869	1	1	5869	5869
Surgeon (plastics and general) billing	1	1	1502.1	1502.1	1	1	1502.1	1502.1	1	1	1502.1	1502.1
with SLNB	1	0.85	1832.55	1557.67	1	0.85	1832.55	1557.67	1	0.35	1832.55	641.392
with ALND	1	0.15	1857.1	278.565	1	0.15	1857.1	278.565	1	0.65	1857.1	1207.12
Homecare referral fee	1	1	31.75	31.75	1	1	31.75	31.75	1	1	31.75	31.75
Anasthesia billing	1	1	1440.57	1440.57	1	1	1440.57	1440.57	1	1	1440.57	1440.57
follow up visit	1	1	47.3	47.3	1	1	47.3	47.3	1	1	47.3	47.3
Subtotal Mastectomy(uni) and recon(autologous)				10727				10727				10739.2
proportion Mastectomy(uni) and recon(autologous)		0.015	10727	160.904		0.015	10727	160.904		0.03	10739.2	322.177
Bilateral mastectomy with recon auto		0.00375	12795	47.9813		0.00375	12795	47.9813		0.0075	12807.3	96.0547
sum mastectomy recon auto				208.886				208.886				418.232
Mastectomy(uni) and recon(implant)
QBP	1	1	5869	5869	1	1	5869	5869	1	1	5869	5869
Surgeon (plastics and general) billing	1	1	755	755	1	1	755	755	1	1	755	755
with SLNB	1	0.85	1085.45	922.633	1	0.85	1085.45	922.633	1	0.35	1085.45	379.907
with ALND	1	0.15	1110	166.5	1	0.15	1110	166.5	1	0.65	1110	721.5
Homecare referral fee	1	1	31.75	31.75	1	1	31.75	31.75	1	1	31.75	31.75
Anasthesia billing	1	1	511.17	511.17	1	1	511.17	511.17	1	1	1440.57	1440.57
follow up visit	1	1	47.3	47.3	1	1	47.3	47.3	1	1	47.3	47.3
Subtotal Mastectomy(uni) and recon(implant)				8303.35				8303.35				9245.03
proportion Mastectomy(uni) and recon(implant) costs		0.09	8303.35	747.302		0.09	8303.35	747.302		0.18	9245.03	1664.1
Bilateral mastectomy with reconstruction implant		0.0225	9569.52	215.314		0.0225	9569.52	215.314		0.045	11440.6	514.827
sum mastectomy recon implant				962.616				962.616				1664.1
Total Surgical Oncology				7807.82				7938.38				9532.48				1437.58
Radiation Therapy
QBP consult	1		176	176	1		176	176	1		176	176	1	0.5	176	88
MD consultation	1		158.05	158.05	1		158.05	158.05	1		158.05	158.05	1	0.5	158.05	79.025
QBP active pt not on treatment	1	0.079	64	5.056	1		64	64	1		64	64
Consultation				339.106				398.05				398.05				167.025
Lumpectomy
15#
QBP RT protocol	1	0.5	2677	1338.5
Radiation planning/dosimetry MD	1	0.5	811.5	405.75
treatment review MD	3	0.5	37.55	56.325
follow up visit MD	2	0.5	61.7	61.7
QBP machine/infrastructure	15	0.5	85.24	639.3
5#
QBP RT protocol	1	0.5	1627	813.5
Radiation planning/dosimetry MD	1	0.5	811.5	405.75
treatment review MD	1	0.5	37.55	18.775
follow up visit	2	0.5	61.7	61.7
QBP machine/infrastructure	5	0.5	85.24	213.1
15# + regional nodes
QBP RT protocol					1	1	2677	2677
Radiation planning/dosimetry					1	1	811.5	811.5
treatment review					3	1	37.55	112.65
follow up visit					2	1	61.7	123.4
QBP machine/infrastructure					15	1	85.24	1278.6
subtotal				4014.4				5003.15
Subtotal Lumpectomy	1	0.834	4014.4	3348.01	1	0.835	5003.15	4177.63
Mastectomy
15# + regional nodes
QBP RT protocol					1	1	2677	2677	1	1	2677	2677
Radiation planning/dosimetry					1	1	811.5	811.5	1	1	811.5	811.5
treatment review					3	1	37.55	112.65	3	1	37.55	112.65
follow up visit					2	1	61.7	123.4	2	1	61.7	123.4
QBP machine/infrastructure					15	1	85.24	1278.6	15	1	85.24	1278.6
subtotal								5003.15				5003.15
Subtotal Mastectomy	1	0.166	0	0	1	0.165	5003.15	825.52	1	0.917	5003.15	4587.89
Palliative
QBP RT protocol band 1													1	0.3325	1627	540.978
QBP RT protocol band 2													1	0.1675	2677	448.398
Radiation planning/dosimetry													1	0.5	811.5	405.75
treatment review													1	0.5	37.55	18.775
follow up visit													2	0.5	61.7	61.7
QBP machine/infrastructure													5	0.5	85.24	213.1
subtotal																1688.7
Total Radiation Therapy				3687.12				5401.2				4985.94				1855.73
Systemic Therapy	stage1				stage 2				stage 3				surivial	66	months
Consult fees and QBP support
QBP Consult/reconsult (each time line of chemo)	1		220.57	220.57	1		220.57	220.57	1		220.57	220.57	5		220.57	1102.85
QBP Psychosocial oncology	1		304	304	1		304	304	1		304	304	5		304	1520
QBP funding for adj/curvative/neoadjuvant (see chemo lines)
QBP funding adjuvant oral endocrine therapy	6		96.92	581.52	8		96.92	775.36	8		96.92	775.36
QBP funding non IV treatment (adj and pall)				0				0					4		206.38	825.52
QBP palliative IV (for unfunded, funded included in chemo cost)													28		180.54	5055.12
QBP active pt not on treatment				0	1		62.08	62.08	1		62.08	62.08	2		62.08	124.16
QBP Palliative support care (montly off chemo)				0				0				0	3		180.54	541.62
MD billing oncology initial consult	1		166.5	166.5	1		166.5	166.5	1		166.5	166.5	1		166.5	166.5
monthly MD fee for IV chemo or hormonal therapy G382	60		13.95	837	88		13.95	1227.6	88		13.95	1227.6	67		13.95	934.65
monthly MD fee for oral chemo G388				0				0				0	8		25.75	206
MD billing follow up visits	6	0.849	79.85	406.756	6	0.9	79.85	431.19	6	1	79.85	479.1	22		79.85	1756.7
MD billing palliative care consult													1		144.75	144.75
MD billing palliative care followup													4		62.75	251
palliative weekly billing G512				0				0				0	52		67.75	3523
blood work on treatment	4		34.34	137.36	12		34.34	412.08	12		34.34	412.08	33		34.34	1133.22
ECHO	3		212.2	636.6	3		212.2	636.6	3		212.2	636.6	10		212.2	2122
Subtotal				3290.31				4235.98				4283.89				19407.1
Chemotherapy
Neoadjuvant/adjuvant												0
TCH or weekly taxol/herceptin	12	0.849	1229.96	12530.8
cost of herceptin	17	0.849	1214.74	17532.3	17	1	1214.74	20650.6	17	1	1214.74	20650.6
ddAC-TH +/- TDM1					12	1	537.46	6449.52	12	1	537.46	6449.52
cost of TDM1					4	0.5	4598.48	9196.96	4	0.5	4598.48	9196.96
Metastatic
1L metastatic: Trastuzumab + Pertuzumab +taxane													18		1018.89	18340
cost of trastuzumab													18		1214.74	21865.3
cost of pertuzumab													19		3381.8	64254.2
2L metastatic: TDxD													28		9017	252476
3L metastatic: Tucatinib + Ogviri + capecitabine													8		10038	80304
pall chemo therapy multiple lines													12		505.61	6067.32
Subtotal				30063.2				36297.1				36297.1	66			443307
Hormonal therapy
tamoxifen	60	0.14	10.5	88.2
Tam to AI switch- TAM	24	0.86	10.5	216.72	24	1	10.5	252	24	1	10.5	252
Tam to AI switch- AI	36	0.86	38.58	1194.44	60	1	38.58	2314.8	60	1	38.58	2314.8	30		38.58	1157.4
OFS (LHRH agonist)					20	0.22	1071	4712.4	20	0.27	1071	5783.4
subtotal				1499.36				7279.2				8350.2				1157.4
Bisphosphonates
zoledronic acid	6	0.73014	130.55	571.919	6	0.78	130.55	610.974	6	0.73	130.55	571.809	36	0.8	130.55	3759.84
subtotal				571.919				610.974				571.809				3759.84
Total Systemic Therapy				35424.8				48423.2				49503				467631
Other costs- 2 year use
Inpatient				5645.14				8862.86				13083.3				26365.1
ER visits				496.52				725.47				959.94				1324.05
Home care				1980.56				3836.99				5912.71				7897.4
Total other costs				8122.22				13425.3				19955.9				35586.6
TOTAL				56401.1				76547.3				86652.9				516415

## Sheet: HER2+
	Stage I				Stage II				Stage III				Stage IV
	duration/number	% receiving	cost	tot	duration/number	%recieving	cost	tot	duration/number	% receiving	cost	tot	duration/number	%receiving	cost	tot
Diagnostic Imaging
Initial Staging (w/u after biospy only)
Breast MRI	1	0.3	425.83	127.749	1	0.3	425.83	127.749	1	0.3	425.83	127.749			425.83
Additional biopsy- US	1	0.042	84.15	3.5343	1	0.042	84.15	3.5343	1	0.042	84.15	3.5343	1	0.1	84.15	84.15
Additional biopsy-MRI	1	0.018	2085	37.53	1	0.018	2085	37.53	1	0.018	2085	37.53			2085
PET/CT									1		255.2	255.2	1	0.5	255.2	255.2
Bone Scan													1		153.4	153.4
CT Chest/abdomen/pelvis													1		270.85	270.85
subtotal				168.813				168.813				255.2				763.6
Restaging scans:
XRay													11		32.6	358.6
CT Chest/abdomen/pelvis													22		270.85	5958.7
Bone Scan													5		153.4	767
CT brain													2		75.85	151.7
MRI brain													2		73.35	146.7
subtotal				0				0				0				7024.1
Total Diagnostic Imaging				168.813				168.813				255.2				7787.7
Pathology
av # pathology blocks	17	1	48.24	820.08	17	1	48.24	820.08	39	1	48.24	1881.36	36	1	48.24	1736.64
Molecular Testing (ER/PR/HER2)	4	1.06	76.22	304.88	4	1.06	76.22	304.88	4	1.06	76.22	304.88	3	1.1	76.22	251.526
HER2 Fish	1	0.2	639.35	127.87	1	0.2	639.35	127.87	1	0.2	639.35	127.87	1	0.2	639.35	127.87
Genomic Testing-Oncotype Dx
subtotal
Total Pathology				1252.83				1252.83				2314.11				2116.04
Surgery
Consultation General Surgery	1		163.2	163.2	1		163.2	163.2	1		163.2	163.2	1		163.2	163.2
Consultation Plastic Surgery	1	0.2	163.2	32.64	1		163.2	163.2	1	1	163.2	163.2
Consultation subtotal				195.84				326.4				326.4				163.2
Lumpectomy
QBP	1	1	5066	5066	1	1	5066	5066	1	1	5066	5066		1	5066	5066
Surgeon billing	1	1	350	350	1	1	350	350	1	1	350	350		1	305	305
with SLNB	1	0.85	680.45	578.383	1	0.85	680.45	578.383	1	0.35	680.45	238.157		0.05	680.45	34.0225
with ALND	1	0.15	738.75	110.812	1	0.15	738.75	110.812	1	0.65	738.75	480.188		0.4	738.75	295.5
Anasthesia billing	1	1	232.35	232.35	1	1	232.35	232.35	1	1	232.35	232.35		1	232.35	232.35
follow up visit	1	1	47.3	47.3	1	1	47.3	47.3	1	1	47.3	47.3		1	47.3	47.3
subtotal lumpectomy				6384.85				6384.85				6414				5980.17
Margin revision	1	0.15	419.65	62.9475	1	0.15	419.65	62.9475	1	0.15	419.65	62.9475
proportion lumpectomy costs		0.7		4532.34		0.7		4532.34		0.4	6414	2628.55		0.1	5980.17	598.017
Mastectomy
QBP	1	1	5066	5066	1	1	5066	5066	1	1	5066	5066		1	5066	5066
Surgeon billing	1	1	330	330	1	1	330	330	1	1	350	350		1	330	330
with SLNB	1	0.85	680.45	578.383	1	0.85	680.45	578.383	1	0.35	680.45	238.157		0.05	680.45	34.0225
with ALND	1	0.15	685	102.75	1	0.15	685	102.75	1	0.65	685	445.25		0.4	685	274
Homecare referral fee	1	1	31.75	31.75	1	1	31.75	31.75	1	1	31.75	31.75		1	31.75	31.75
Anasthesia billing	1	1	325.29	325.29	1	1	325.29	325.29	1	1	1440.57	1440.57		1	325.29	325.29
follow up visit	1	1	47.3	47.3	1	1	47.3	47.3	1	1	47.3	47.3		1	47.3	47.3
subtotal mastectomy				6481.47				6481.47				7619.03				6108.36
bilateral mastectomy cost		0.075	7136.76	535.257		0.075	7136.76	535.257		0.15	9409.6	1411.44		0.1	6763.65	676.365
completion mastectomy costs		0.077	1415.47	108.991		0.077	1415.47	108.991		0.044	2553.03	112.333
proportion mastectomy costs		0.195	6481.47	1263.89		0.195	6481.47	1263.89		0.39	7619.03	2971.42
sum mastectomy				1908.14				1908.14				4495.19				676.365
Mastectomy(uni) and recon(autologous)
QBP	1	1	5869	5869	1	1	5869	5869	1	1	5869	5869
Surgeon (plastics and general) billing	1	1	1502.1	1502.1	1	1	1502.1	1502.1	1	1	1502.1	1502.1
with SLNB	1	0.85	1832.55	1557.67	1	0.85	1832.55	1557.67	1	0.35	1832.55	641.392
with ALND	1	0.15	1857.1	278.565	1	0.15	1857.1	278.565	1	0.65	1857.1	1207.12
Homecare referral fee	1	1	31.75	31.75	1	1	31.75	31.75	1	1	31.75	31.75
Anasthesia billing	1	1	1440.57	1440.57	1	1	1440.57	1440.57	1	1	1440.57	1440.57
follow up visit	1	1	47.3	47.3	1	1	47.3	47.3	1	1	47.3	47.3
Subtotal Mastectomy(uni) and recon(autologous)				10727				10727				10739.2
proportion Mastectomy(uni) and recon(autologous)		0.015	10727	160.904		0.015	10727	160.904		0.03	10739.2	322.177
Bilateral mastectomy with recon auto		0.00375	12795	47.9813		0.00375	12795	47.9813		0.0075	12807.3	96.0547
sum mastectomy recon auto				208.886				208.886				418.232
Mastectomy(uni) and recon(implant)
QBP	1	1	5869	5869	1	1	5869	5869	1	1	5869	5869
Surgeon (plastics and general) billing	1	1	755	755	1	1	755	755	1	1	755	755
with SLNB	1	0.85	1085.45	922.633	1	0.85	1085.45	922.633	1	0.35	1085.45	379.907
with ALND	1	0.15	1110	166.5	1	0.15	1110	166.5	1	0.65	1110	721.5
Homecare SOB	1	1	31.75	31.75	1	1	31.75	31.75	1	1	31.75	31.75
Anasthesia SOB	1	1	511.17	511.17	1	1	511.17	511.17	1	1	1440.57	1440.57
follow up visit	1	1	47.3	47.3	1	1	47.3	47.3	1	1	47.3	47.3
Subtotal Mastectomy(uni) and recon(implant)				8303.35				8303.35				9245.03
proportion Mastectomy(uni) and recon(implant) costs		0.09	8303.35	747.302		0.09	8303.35	747.302		0.18	9245.03	1664.1
Bilateral mastectomy with reconstruction implant		0.0225	9569.52	215.314		0.0225	9569.52	215.314		0.045	11440.6	514.827
sum mastectomy recon implant				962.616				962.616				1664.1
Total Surgical Oncology				7807.82				7938.38				9532.48				1437.58
Radiation Therapy
QBP consult	1		176	176	1		176	176	1		176	176	1	0.5	176	88
MD consultation	1		158.05	158.05	1		158.05	158.05	1		158.05	158.05	1	0.5	158.05	79.025
QBP active pt not on treatment	1	0.023	64	1.472	1		64	64	1		64	64
Consultation				335.522				398.05				398.05				167.025
Lumpectomy
15#
QBP RT protocol	1	0.5	2677	1338.5
Radiation planning/dosimetry MD	1	0.5	811.5	405.75
treatment review MD	3	0.5	37.55	56.325
follow up visit MD	2	0.5	61.7	61.7
QBP machine/infrastructure	15	0.5	85.24	639.3
5#
QBP RT protocol	1	0.5	1627	813.5
Radiation planning/dosimetry MD	1	0.5	811.5	405.75
treatment review MD	1	0.5	37.55	18.775
follow up visit	2	0.5	61.7	61.7
QBP machine/infrastructure	5	0.5	85.24	213.1
15# + regional nodes
QBP RT protocol					1	1	2677	2677
Radiation planning/dosimetry					1	1	811.5	811.5
treatment review					3	1	37.55	112.65
follow up visit					2	1	61.7	123.4
QBP machine/infrastructure					15	1	85.24	1278.6
subtotal				4014.4				5003.15
Subtotal Lumpectomy	1	0.834	4014.4	3348.01	1	0.835	5003.15	4177.63
Mastectomy
15# + regional nodes
QBP RT protocol					1	1	2677	2677	1	1	2677	2677
Radiation planning/dosimetry					1	1	811.5	811.5	1	1	811.5	811.5
treatment review					3	1	37.55	112.65	3	1	37.55	112.65
follow up visit					2	1	61.7	123.4	2	1	61.7	123.4
QBP machine/infrastructure					15	1	85.24	1278.6	15	1	85.24	1278.6
subtotal								5003.15				5003.15
Subtotal Mastectomy	1	0.166	0	0	1	0.165	5003.15	825.52	1	0.917	5003.15	4587.89
Palliative
QBP RT protocol band 1													1	0.277	1627	450.679
QBP RT protocol band 2													1	0.223	2677	596.971
Radiation planning/dosimetry													1	0.5	811.5	405.75
treatment review													1	0.5	37.55	18.775
follow up visit													2	0.5	61.7	61.7
QBP machine/infrastructure													5	0.5	85.24	213.1
subtotal																1746.98
Total Radiation Therapy				3683.53				5401.2				4985.94				1914
Systemic Therapy	stage 1				stage 2				stage 3				surivial	66	months
Consult fees and QBP support
QBP Consultation/reconsult (each line of chemo)	1		220.57	220.57	1		220.57	220.57	1		220.57	220.57	5		220.57	1102.85
QBP pyschosocial oncology	1		304	304	1		304	304	1		304	304	5		304	1520
QBP funding for adj/curvative/neoadjuvant (see chemo lines)													n/a
QBP funding adjuvant oral endocrine therapy													n/a
QBP funding non IV treatment (adj and pall)				0				0					3		206.38	619.14
QBP palliative IV (for unfunded, funded included in chemo cost)													28		180.54	5055.12
QBP active pt not on treatment				0	1		62.08	62.08	1		62.08	62.08	2		62.08	124.16
QBP Palliative support care (montly off chemo)				0				0				0	3		180.54	541.62
MD billing oncology initial consult	1		166.5	166.5	1		166.5	166.5	1		166.5	166.5	1		166.5	166.5
monthly MD fee for IV chemo or hormonal therapy G382	12		13.95	167.4	12		13.95	167.4	12		13.95	167.4	66		13.95	920.7
monthly MD fee for oral chemo G388				0				0				0	4		25.75	103
MD billing follow up visits	6	0.671	79.85	321.476	0.9	1	79.85	71.865	0.9	1	79.85	71.865	22		79.85	1756.7
MD billing palliative care consult													1		144.75	144.75
MD billing palliative care followup													4		62.75	251
palliative weekly billing G512				0				0				0	52		67.75	3523
blood work on treatment	4		34.34	137.36	12		34.34	412.08	12		34.34	412.08	33		34.34	1133.22
ECHO	3		212.2	636.6	3		212.2	636.6	3		212.2	636.6	10		212.2	2122
Subtotal				1953.91				2041.09				2041.09				19083.8
Chemotherapy
Neoadjuvant/adjuvant												0
TCH or weekly taxol/herceptin	12	0.671	1229.96	9903.64	no adj pertuz
cost of trastuzumab	17	0.671	1214.74	13856.5	17	1	1214.74	20650.6	17	1	1214.74	20650.6
ddAC-TH +/- TDM1					12	1	537.46	6449.52	12	1	537.46	6449.52
cost of TDM1					4	0.5	4598.48	9196.96	4	0.5	4598.48	9196.96
Metastatic
1L metastatic: Trastuzumab + Pertuzumab +taxane													18		1018.89	18340
cost of herceptin													18		1214.74	21865.3
cost of pertuz													19		3381.8	64254.2
2L metastatic: TDxD													28		9017	252476
3L metastatic: Tucatinib + Ogviri + capecitabine													8		10038	80304
pall chemo therapy multiple lines													12		505.61	6067.32
Subtotal				23760.2				36297.1				36297.1	66			443307
Hormonal therapy				n/a				n/a				n/a				n/a
Bisphosphonates
zoledronic acid	6	0.57706	130.55	452.011	6	0.78	130.55	610.974	6	0.73	130.55	571.809	36	0.8	130.55	3759.84
Subtotal				452.011				610.974				571.809				3759.84
Total Systemic Therapy				26166.1				38949.1				38910				466150
Other costs- 2 year use
Inpatient				5645.14				8862.86				13083.3				26365.1
ER visits				496.52				725.47				959.94				1324.05
Home care				1980.56				3836.99				5912.71				7897.4
Total other costs				8122.22				13425.3				19955.9				35586.6
TOTAL				47201.3				67135.7				75953.6				514992

## Sheet: TN
	Stage I				Stage II				Stage III				Stage IV
	duration/number	% receiving	cost	tot	duration/number	% received	cost	tot	duration/number	% receiving	cost	tot	duration/number	%receiving	cost	tot
Diagnostic Imaging
Initial Staging (w/u after biospy only)
Breast MRI	1	0.3	425.83	127.749	1	0.3	425.83	127.749	1	0.3	425.83	127.749			425.83
Additional biopsy- US	1	0.042	84.15	3.5343	1	0.042	84.15	3.5343	1	0.042	84.15	3.5343	1	0.1	84.15	84.15
Additional biopsy-MRI	1	0.018	2085	37.53	1	0.018	2085	37.53	1	0.018	2085	37.53			2085
PET/CT									1		255.2	255.2	1	0.5	255.2	255.2
Bone Scan													1		153.4	153.4
CT Chest/abdomen/pelvis													1		270.85	270.85
subtotal				168.813				168.813				424.013				763.6
Restaging scans:
Xray													3.66667		32.6	119.533
CT Chest/abdomen/pelvis													7.33333		270.85	1986.23
Bone Scan													1		153.4	153.4
CT brain													2		75.85	151.7
MRI brain													2		73.35	146.7
subtotal				0				0				0				2438.03
Total Diagnostic Imaging				168.813				168.813				424.013				3201.63
Pathology
av # pathology blocks	17	1	48.24	820.08	17	1	48.24	820.08	39	1	48.24	1881.36	36	1	48.24	1736.64
Molecular Testing (ER/PR/HER2)	6	1.06	76.22	484.759	6	1.06	76.22	484.759	6	1.06	76.22	484.759	6	1.1	76.22	503.052
HER2 Fish	1	0.4	639.35	255.74	1	0.4	639.35	255.74	1	0.4	639.35	255.74	1	0.4	639.35	255.74
PDL1													1	1	76.78	76.78
Genomic Testing-Oncotype Dx
subtotal
Total Pathology				1560.58				1560.58				2621.86				2572.21
Surgery
Consultation General Surgery	1		163.2	163.2	1		163.2	163.2	1		163.2	163.2	1		163.2	163.2
Consultation Plastic Surgery	1	0.2	163.2	32.64	1		163.2	163.2	1	1	163.2	163.2
Consultation subtotal				195.84				326.4				326.4				163.2
Lumpectomy
QBP	1	1	5066	5066	1	1	5066	5066	1	1	5066	5066		1	5066	5066
Surgeon billing	1	1	350	350	1	1	350	350	1	1	350	350		1	305	305
with SLNB	1	0.85	680.45	578.383	1	0.85	680.45	578.383	1	0.35	680.45	238.157		0.05	680.45	34.0225
with ALND	1	0.15	738.75	110.812	1	0.15	738.75	110.812	1	0.65	738.75	480.188		0.4	738.75	295.5
Anasthesia billing	1	1	232.35	232.35	1	1	232.35	232.35	1	1	232.35	232.35		1	232.35	232.35
follow up visit	1	1	47.3	47.3	1	1	47.3	47.3	1	1	47.3	47.3		1	47.3	47.3
subtotal lumpectomy				6384.85				6384.85				6414				5980.17
Margin revision	1	0.15	419.65	62.9475	1	0.15	419.65	62.9475	1	0.15	419.65	62.9475
proportion lumpectomy costs		0.7		4532.34		0.7		4532.34		0.4	6414	2628.55		0.1	5980.17	598.017
Mastectomy
QBP	1	1	5066	5066	1	1	5066	5066	1	1	5066	5066		1	5066	5066
Surgeon billing	1	1	330	330	1	1	330	330	1	1	350	350		1	330	330
with SLNB	1	0.85	680.45	578.383	1	0.85	680.45	578.383	1	0.35	680.45	238.157		0.05	680.45	34.0225
with ALND	1	0.15	685	102.75	1	0.15	685	102.75	1	0.65	685	445.25		0.4	685	274
Homecare referral fee	1	1	31.75	31.75	1	1	31.75	31.75	1	1	31.75	31.75		1	31.75	31.75
Anasthesia billing	1	1	325.29	325.29	1	1	325.29	325.29	1	1	1440.57	1440.57		1	325.29	325.29
follow up visit	1	1	47.3	47.3	1	1	47.3	47.3	1	1	47.3	47.3		1	47.3	47.3
subtotal mastectomy				6481.47				6481.47				7619.03				6108.36
bilateral mastectomy cost		0.075	7136.76	535.257		0.075	7136.76	535.257		0.15	9409.6	1411.44		0.1	6763.65	676.365
completion mastectomy costs		0.077	1415.47	108.991		0.077	1415.47	108.991		0.044	2553.03	112.333
proportion mastectomy costs		0.195	6481.47	1263.89		0.195	6481.47	1263.89		0.39	7619.03	2971.42
sum mastectomy				1908.14				1908.14				4495.19				676.365
Mastectomy(uni) and recon(autologous)
QBP	1	1	5869	5869	1	1	5869	5869	1	1	5869	5869
Surgeon (plastics and general) billing	1	1	1502.1	1502.1	1	1	1502.1	1502.1	1	1	1502.1	1502.1
with SLNB	1	0.85	1832.55	1557.67	1	0.85	1832.55	1557.67	1	0.35	1832.55	641.392
with ALND	1	0.15	1857.1	278.565	1	0.15	1857.1	278.565	1	0.65	1857.1	1207.12
Homecare referral fee	1	1	31.75	31.75	1	1	31.75	31.75	1	1	31.75	31.75
Anasthesia billing	1	1	1440.57	1440.57	1	1	1440.57	1440.57	1	1	1440.57	1440.57
follow up visit	1	1	47.3	47.3	1	1	47.3	47.3	1	1	47.3	47.3
Subtotal Mastectomy(uni) and recon(autologous)				10727				10727				10739.2
proportion Mastectomy(uni) and recon(autologous)		0.015	10727	160.904		0.015	10727	160.904		0.03	10739.2	322.177
Bilateral mastectomy with recon auto		0.00375	12795	47.9813		0.00375	12795	47.9813		0.0075	12807.3	96.0547
sum mastectomy recon auto				208.886				208.886				418.232
Mastectomy(uni) and recon(implant)
QBP	1	1	5869	5869	1	1	5869	5869	1	1	5869	5869
Surgeon (plastics and general) billing	1	1	755	755	1	1	755	755	1	1	755	755
with SLNB	1	0.85	1085.45	922.633	1	0.85	1085.45	922.633	1	0.35	1085.45	379.907
with ALND	1	0.15	1110	166.5	1	0.15	1110	166.5	1	0.65	1110	721.5
Homecare referral fee	1	1	31.75	31.75	1	1	31.75	31.75	1	1	31.75	31.75
Anasthesia billing	1	1	511.17	511.17	1	1	511.17	511.17	1	1	1440.57	1440.57
follow up visit	1	1	47.3	47.3	1	1	47.3	47.3	1	1	47.3	47.3
Subtotal Mastectomy(uni) and recon(implant)				8303.35				8303.35				9245.03
proportion Mastectomy(uni) and recon(implant) costs		0.09	8303.35	747.302		0.09	8303.35	747.302		0.18	9245.03	1664.1
Bilateral mastectomy with reconstruction implant		0.0225	9569.52	215.314		0.0225	9569.52	215.314		0.045	11440.6	514.827
sum mastectomy recon implant				962.616				962.616				1664.1
Total Surgical Oncology				7807.82				7938.38				9532.48				1437.58
Radiation Therapy
QBP consult	1		176	176	1		176	176	1		176	176	1	0.5	176	88
MD consultation	1		158.05	158.05	1		158.05	158.05	1		158.05	158.05	1	0.5	158.05	79.025
QBP active pt not on treatment	1	0.078	64	4.992	1		64	64	1		64	64
Consultation				339.042				398.05				398.05				167.025
Lumpectomy
15#
QBP RT protocol	1	0.5	2677	1338.5
Radiation planning/dosimetry MD	1	0.5	811.5	405.75
treatment review MD	3	0.5	37.55	56.325
follow up visit MD	2	0.5	61.7	61.7
QBP machine/infrastructure	15	0.5	85.24	639.3
5#
QBP RT protocol	1	0.5	1627	813.5
Radiation planning/dosimetry MD	1	0.5	811.5	405.75
treatment review MD	1	0.5	37.55	18.775
follow up visit	2	0.5	61.7	61.7
QBP machine/infrastructure	5	0.5	85.24	213.1
15# + regional nodes
QBP RT protocol					1	1	2677	2677
Radiation planning/dosimetry					1	1	811.5	811.5
treatment review					3	1	37.55	112.65
follow up visit					2	1	61.7	123.4
QBP machine/infrastructure					15	1	85.24	1278.6
subtotal				4014.4				5003.15
Subtotal Lumpectomy	1	0.834	4014.4	3348.01	1	0.835	5003.15	4177.63
Mastectomy
15# + regional nodes
QBP RT protocol					1	1	2677	2677	1	1	2677	2677
Radiation planning/dosimetry					1	1	811.5	811.5	1	1	811.5	811.5
treatment review					3	1	37.55	112.65	3	1	37.55	112.65
follow up visit					2	1	61.7	123.4	2	1	61.7	123.4
QBP machine/infrastructure					15	1	85.24	1278.6	15	1	85.24	1278.6
subtotal								5003.15				5003.15
Subtotal Mastectomy	1	0.166	0	0	1	0.165	5003.15	825.52	1	0.917	5003.15	4587.89
Palliative
QBP RT protocol band 1													1	0.2685	1627	436.85
QBP RT protocol band 2													1	0.2315	2677	619.726
Radiation planning/dosimetry													1	0.5	811.5	405.75
treatment review													1	0.5	37.55	18.775
follow up visit													2	0.5	61.7	61.7
QBP machine/infrastructure													5	0.5	85.24	213.1
subtotal																1755.9
Total Radiation Therapy				3687.05				5401.2				4985.94				1922.93
Systemic Therapy	stage 1				stage 2				stage 3				survival	22	months
Consult fees and QBP support
QBP Consultation/reconsult (each line of chemo)	1		220.57	220.57	1		220.57	220.57	1		220.57	220.57	5		220.57	1102.85
QBP Pyschosocial oncology	1		304	304	1		304	304	1		304	304	5		304	1520
QBP funding for adj/curvative/neoadjuvant (see chemo lines)													n/a
QBP funding adjuvant oral endocrine therapy													n/a
QBP funding non IV treatment (adj and pall)				0			0				206.38
QBP palliative IV (for unfunded, funded included in chemo cost)													9	0.5	180.54	812.43
QBP active pt not on treatment				0	1		62.08	62.08	1		62.08	62.08	2		62.08	124.16
QBP Palliative support care (montly off chemo)				0				0				0	3		180.54	541.62
MD billing oncology initial consult	1		166.5	166.5	1		166.5	166.5	1		166.5	166.5	1		166.5	166.5
monthly MD fee for IV chemo or hormonal therapy G382	0		13.95	0	12		13.95	167.4	12		13.95	167.4	18		13.95	251.1
monthly MD fee for oral chemo G388				0
MD billing follow up visits	4	0.91	79.85	290.654	6	1	79.85	479.1	6	1	79.85	479.1	7.33333		79.85	585.567
MD billing palliative care consult													1		144.75	144.75
MD billing palliative care followup													4		62.75	251
palliative weekly billing G512				0				0				0	52		67.75	3523
blood work on treatment	4		34.34	137.36	12		34.34	412.08	12		34.34	412.08	11		34.34	377.74
ECHO	1		212.2	212.2	1		212.2	212.2	1		212.2	212.2	3		212.2	636.6
Subtotal				1331.28				2023.93				2023.93				10037.3
Chemotherapy/Targetted/IO
Neoadjuvant/adjuvant
ddAC-T and Pembrolizumab (no pembro stage 1)	4	0.91	537.46	1956.35	12	1	537.46	6449.52	12	1	537.46	6449.52
cost of pembrolizumab					12	1	5280	63360	12	1	5280	63360
capcetabine				0	6	0.4	363.44	872.256	6	0.4	363.44	872.256
Metastatic
1st line chemo + pembrolizumab if PDL+													10	0.3	505.61	1516.83
cost of pembrolizumab													10	0.3	5280	15840
2 line TDxD Her2 low													9	0.5	9017	40576.5
3rd line sacituzumab Govitecan													6	1	180.54	1083.24
cost of sacituzumab Govitecan													6	1	12478	74868
4th line Eribulin													2	1	180.54	361.08
Eribulin drug cost													2	1	1093.12	2186.24
pall chemo therapy multiple lines													3	0.5	505.61	1516.83
Subtotal				1956.35				70681.8				70681.8	21			137949
Hormonal				n/a				n/a				n/a				n/a
Bisphosphonates								n/a				n/a				n/a
zolendronic acid	6	0.7826	130.55	613.011	6	0.78	130.55	610.974	6	0.73	130.55	571.809	12	0.5	130.55	783.3
subtotal				613.011				610.974				571.809				783.3
Total Systemic Therapy				3900.65				73316.7				73277.5				148769
Other costs- 2 year use
Inpatient				5645.14				8862.86				13083.3				26365.1
ER visits				496.52				725.47				959.94				1324.05
Home care				1980.56				3836.99				5912.71				7897.4
Total other costs				8122.22				13425.3				19955.9				35586.6
TOTAL				25247.1				101811				110798				193490
